# Supplementary material for: Assessment of Exoskeletons on Nurses’ Quality of Work Life: A Pilot Study at Foch Hospital
Source: Nurs Rep. 2023 May 12;13(2):780–91. doi: 10.3390/nursrep13020068 (PMC10204513; doi:10.3390/nursrep13020068)
Supplement: Supplementary file 1 [file nursrep-13-00068-s001.zip]

Archive with 1 entries (1 files):
- nursrep-2290530-supplementary.pdf
